# Supplementary material for: Establishment of a novel anti-TROP2 monoclonal antibody TrMab-29 for immunohistochemical analysis
Source: Biochem Biophys Rep. 2021 Jan 12;25:100902. doi: 10.1016/j.bbrep.2020.100902 (PMC7806523; doi:10.1016/j.bbrep.2020.100902)
Supplement: Multimedia component 1 [file mmc1.zip]

Archive with 3 entries (3 files):
- Kaneko_coi_disclosure.pdf
- Kato_coi_disclosure.pdf
- Sayama_coi_disclosure.pdf
